# Supplementary material for: Potential Role of Rhizobacteria Isolated from Citrus Rhizosphere for Biological Control of Citrus Dry Root Rot
Source: Plants (Basel). 2021 Apr 26;10(5):872. doi: 10.3390/plants10050872 (PMC8145030; doi:10.3390/plants10050872)
Supplement: Supplementary file 1 [file plants-10-00872-s001.zip]

Archive with 1 entries (1 files):
- plants-1192378-supplementary.pdf
